# Supplementary material for: Extracorporeal Magnetotransduction Therapy as a New Form of Electromagnetic Wave Therapy: From Gene Upregulation to Accelerated Matrix Mineralization in Bone Healing
Source: Biomedicines. 2024 Oct 7;12(10):2269. doi: 10.3390/biomedicines12102269 (PMC11505246; doi:10.3390/biomedicines12102269)
Supplement: Supplementary file 1 [file biomedicines-12-02269-s001.zip]

Archive with 1 entries (1 files):
- biomedicines-3218478-supplementary.pdf
